# Supplementary material for: Molecular Epidemiology of Cryptosporidium spp., Giardia duodenalis, and Enterocytozoon bieneusi in Guizhou Angus Calves: Dominance of Angus Cattle-Adapted Genotypes and Zoonotic Potential of E. bieneusi
Source: Microorganisms. 2025 Jul 25;13(8):1735. doi: 10.3390/microorganisms13081735 (PMC12388192; doi:10.3390/microorganisms13081735)
Supplement: Supplementary file 1 [file microorganisms-13-01735-s001.zip]

Archive with 3 entries (3 files):
- microorganisms-3726115 Supplementary Figure.pdf
- microorganisms-3726115 Supplementary table1.xlsx
- microorganisms-3726115 Supplementary table2.pdf
