# Supplementary material for: Molecular Epidemiology of Cryptosporidium spp., Giardia duodenalis, and Enterocytozoon bieneusi in Guizhou Angus Calves: Dominance of Angus Cattle-Adapted Genotypes and Zoonotic Potential of E. bieneusi
Source: Microorganisms. 2025 Jul 25;13(8):1735. doi: 10.3390/microorganisms13081735 (PMC12388192; doi:10.3390/microorganisms13081735)
Supplement: Supplementary file 1 [file microorganisms-13-01735-s001.zip › microorganisms-3726115 Supplementary table1.xlsx]

## Sheet: Sheet1
Location	Ear Tag Number	Diarrhea	Gender	Date of birth	Sampling date	age (d)	Age(week)	weak-1	weak-2	season
Wuli	019099	no	famale	2023-06-17	2023-08-09	53	7.57143	8	8	su
Wuli	016017	no	famale	2023-06-14	2023-08-09	56	8	8	8	su
Wuli	014393	no	famale	2023-06-20	2023-08-09	50	7.14286	8	8	su
Wuli	014395	no	famale	2023-06-16	2023-08-09	54	7.71429	8	8	su
Wuli	014397	no	famale	2023-06-19	2023-08-09	51	7.28571	8	8	su
Wuli	014399	no	famale	2023-06-15	2023-08-09	55	7.85714	8	8	su
Wuli	012755	no	male	2023-06-17	2023-08-09	53	7.57143	8	8	su
Wuli	013973	no	male	2023-06-18	2023-08-09	52	7.42857	8	8	su
Wuli	013981	no	famale	2023-06-14	2023-08-09	56	8	8	8	su
Wuli	013987	no	famale	2023-06-20	2023-08-09	50	7.14286	8	8	su
Wuli	015999	no	famale	2023-06-16	2023-08-09	54	7.71429	8	8	su
Wuli	016005	no	famale	2023-06-19	2023-08-09	51	7.28571	8	8	su
Wuli	016011	no	famale	2023-06-15	2023-08-09	55	7.85714	8	8	su
Wuli	016019	no	famale	2023-06-17	2023-08-09	53	7.57143	8	8	su
Wuli	016021	no	famale	2023-06-18	2023-08-09	52	7.42857	8	8	su
Wuli	016027	no	famale	2023-06-14	2023-08-09	56	8	8	8	su
Wuli	016031	no	famale	2023-05-22	2023-08-09	79	11.2857	12	12	su
Wuli	016035	no	famale	2023-06-20	2023-08-09	50	7.14286	8	8	su
Wuli	013181	no	famale	2023-06-16	2023-08-09	54	7.71429	8	8	su
Wuli	014391	no	famale	2023-05-19	2023-08-09	82	11.7143	12	12	su
Wuli	012753	no	famale	2023-06-19	2023-08-09	51	7.28571	8	8	su
Wuli	013953	no	famale	2023-06-15	2023-08-09	55	7.85714	8	8	su
Wuli	013955	no	famale	2023-06-17	2023-08-09	53	7.57143	8	8	su
Wuli	013959	no	famale	2023-06-18	2023-08-09	52	7.42857	8	8	su
Wuli	015949	no	famale	2023-06-14	2023-08-09	56	8	8	8	su
Wuli	015967	no	famale	2023-06-20	2023-08-09	50	7.14286	8	8	su
Wuli	015979	no	famale	2023-07-14	2023-08-09	26	3.71429	4	4	su
Wuli	015987	no	famale	2023-06-16	2023-08-09	54	7.71429	8	8	su
Wuli	015997	no	famale	2023-06-19	2023-08-09	51	7.28571	8	8	su
Wuli	014389	no	male	2023-06-15	2023-08-09	55	7.85714	8	8	su
Wuli	015907	no	famale	2023-06-17	2023-08-09	53	7.57143	8	8	su
Wuli	015913	no	famale	2023-06-18	2023-08-09	52	7.42857	8	8	su
Wuli	015917	no	famale	2023-06-14	2023-08-09	56	8	8	8	su
Wuli	015937	no	famale	2023-06-20	2023-08-09	50	7.14286	8	8	su
Wuli	013943	no	male	2023-06-16	2023-08-09	54	7.71429	8	8	su
Wuli	015943	no	famale	2023-06-19	2023-08-09	51	7.28571	8	8	su
Wuli	013945	no	famale	2023-06-15	2023-08-09	55	7.85714	8	8	su
Wuli	014073	no	male	2023-06-17	2023-08-09	53	7.57143	8	8	su
Wuli	014079	no	famale	2023-06-18	2023-08-09	52	7.42857	8	8	su
Wuli	014087	no	famale	2023-06-14	2023-08-09	56	8	8	8	su
Wuli	014095	no	famale	2023-06-20	2023-08-09	50	7.14286	8	8	su
Wuli	015901	no	famale	2023-06-16	2023-08-09	54	7.71429	8	8	su
Wuli	013931	no	male	2023-05-21	2023-08-09	80	11.4286	12	12	su
Wuli	018683	no	famale	2023-06-19	2023-08-09	51	7.28571	8	8	su
Wuli	013939	no	male	2023-06-15	2023-08-09	55	7.85714	8	8	su
Wuli	013927	no	male	2023-06-17	2023-08-09	53	7.57143	8	8	su
Wuli	013147	no	famale	2023-06-18	2023-08-09	52	7.42857	8	8	su
Wuli	014387	no	famale	2023-06-14	2023-08-09	56	8	8	8	su
Wuli	013145	no	famale	2023-05-18	2023-08-09	83	11.8571	12	12	su
Wuli	013917	no	famale	2023-06-20	2023-08-09	50	7.14286	8	8	su
Wuli	013919	no	famale	2023-06-16	2023-08-09	54	7.71429	8	8	su
Wuli	013925	no	male	2023-07-16	2023-08-09	24	3.42857	4	4	su
Wuli	014035	no	famale	2023-06-19	2023-08-09	51	7.28571	8	8	su
Wuli	014005	no	famale	2023-06-15	2023-08-09	55	7.85714	8	8	su
Wuli	014011	no	famale	2023-06-17	2023-08-09	53	7.57143	8	8	su
Wuli	014013	no	famale	2023-05-23	2023-08-09	78	11.1429	12	12	su
Wuli	013913	no	famale	2023-06-18	2023-08-09	52	7.42857	8	8	su
Wuli	014015	no	famale	2023-05-20	2023-08-09	81	11.5714	12	12	su
Wuli	014025	no	famale	2023-05-17	2023-08-09	84	12	12	12	su
Wuli	014029	no	famale	2023-05-22	2023-08-09	79	11.2857	12	12	su
Wuli	014031	no	male	2023-06-14	2023-08-09	56	8	8	8	su
Wuli	014787	no	famale	2023-06-20	2023-08-09	50	7.14286	8	8	su
Wuli	014385	no	male	2023-06-16	2023-08-09	54	7.71429	8	8	su
Wuli	014467	no	famale	2023-06-19	2023-08-09	51	7.28571	8	8	su
Wuli	014630	no	famale	2023-06-15	2023-08-09	55	7.85714	8	8	su
Wuli	018769	no	famale	2023-06-17	2023-08-09	53	7.57143	8	8	su
Wuli	018045	no	famale	2023-07-13	2023-08-09	27	3.85714	4	4	su
Wuli	018043	no	famale	2023-06-18	2023-08-09	52	7.42857	8	8	su
Wuli	019868	no	famale	2023-06-14	2023-08-09	56	8	8	8	su
Wuli	019878	no	famale	2023-06-20	2023-08-09	50	7.14286	8	8	su
Wuli	018041	no	famale	2023-06-16	2023-08-09	54	7.71429	8	8	su
Wuli	019876	no	famale	2023-06-19	2023-08-09	51	7.28571	8	8	su
Wuli	019372	no	male	2023-06-15	2023-08-09	55	7.85714	8	8	su
Wuli	019872	no	famale	2023-06-17	2023-08-09	53	7.57143	8	8	su
Wuli	019874	no	male	2023-06-15	2023-08-09	55	7.85714	8	8	su
Hongling	011747	no	famale	2023-07-30	2023-08-11	12	1.71429	2	2	su
Hongling	011999	no	famale	2023-08-01	2023-08-11	10	1.42857	2	2	su
Hongling	019804	no	famale	2023-07-29	2023-08-11	13	1.85714	2	2	su
Hongling	018401	no	famale	2023-07-31	2023-08-11	11	1.57143	2	2	su
Hongling	011997	no	famale	2023-08-02	2023-08-11	9	1.28571	2	2	su
Hongling	017731	no	famale	2023-07-28	2023-08-11	14	2	2	2	su
Hongling	011993	no	famale	2023-08-03	2023-08-11	8	1.14286	2	2	su
Hongling	011995	no	famale	2023-07-30	2023-08-11	12	1.71429	2	2	su
Hongling	011991	no	famale	2023-07-14	2023-08-11	28	4	4	4	su
Hongling	017464	no	famale	2023-07-31	2023-08-11	11	1.57143	2	2	su
Hongling	017460	no	famale	2023-08-01	2023-08-11	10	1.42857	2	2	su
Hongling	017462	no	famale	2023-07-29	2023-08-11	13	1.85714	2	2	su
Hongling	017727	no	male	2023-08-02	2023-08-11	9	1.28571	2	2	su
Hongling	017442	no	male	2023-07-20	2023-08-11	22	3.14286	4	4	su
Hongling	017719	no	famale	2023-07-15	2023-08-11	27	3.85714	4	4	su
Hongling	017444	no	male	2023-07-16	2023-08-11	26	3.71429	4	4	su
Hongling	017420	no	male	2023-07-28	2023-08-11	14	2	2	2	su
Hongling	017446	no	famale	2023-08-03	2023-08-11	8	1.14286	2	2	su
Hongling	017450	no	male	2023-07-30	2023-08-11	12	1.71429	2	2	su
Hongling	017452	no	famale	2023-07-31	2023-08-11	11	1.57143	2	2	su
Hongling	017721	no	famale	2023-08-01	2023-08-11	10	1.42857	2	2	su
Hongling	017454	no	famale	2023-07-29	2023-08-11	13	1.85714	2	2	su
Hongling	017456	no	male	2023-08-02	2023-08-11	9	1.28571	2	2	su
Hongling	017715	no	famale	2023-07-19	2023-08-11	23	3.28571	4	4	su
Hongling	017438	no	famale	2023-07-28	2023-08-11	14	2	2	2	su
Hongling	017711	no	famale	2023-08-03	2023-08-11	8	1.14286	2	2	su
Hongling	017725	no	male	2023-07-18	2023-08-11	24	3.42857	4	4	su
Hongling	017436	no	famale	2023-07-17	2023-08-11	25	3.57143	4	4	su
Hongling	017430	no	famale	2023-07-30	2023-08-11	12	1.71429	2	2	su
Hongling	017999	no	famale	2023-07-31	2023-08-11	11	1.57143	2	2	su
Hongling	017703	no	famale	2023-08-01	2023-08-11	10	1.42857	2	2	su
Hongling	017705	no	famale	2023-07-09	2023-08-11	33	4.71429	6	8	su
Hongling	017707	no	male	2023-07-16	2023-08-11	26	3.71429	4	4	su
Hongling	017434	no	famale	2023-07-19	2023-08-11	23	3.28571	4	4	su
Hongling	017709	no	male	2023-07-15	2023-08-11	27	3.85714	4	4	su
Hongling	017943	no	male	2023-07-17	2023-08-11	25	3.57143	4	4	su
Hongling	017995	no	famale	2023-07-18	2023-08-11	24	3.42857	4	4	su
Hongling	017993	no	famale	2023-07-14	2023-08-11	28	4	4	4	su
Hongling	017991	no	famale	2023-07-18	2023-08-11	24	3.42857	4	4	su
Hongling	017947	no	male	2023-07-20	2023-08-11	22	3.14286	4	4	su
Hongling	017945	no	famale	2023-07-19	2023-08-11	23	3.28571	4	4	su
Hongling	017422	no	male	2023-07-16	2023-08-11	26	3.71429	4	4	su
Hongling	017933	no	famale	2023-07-17	2023-08-11	25	3.57143	4	4	su
Hongling	017937	no	famale	2023-07-15	2023-08-11	27	3.85714	4	4	su
Hongling	017935	no	famale	2023-07-18	2023-08-11	24	3.42857	4	4	su
Hongling	017941	no	male	2023-07-14	2023-08-11	28	4	4	4	su
Hongling	017424	no	famale	2023-07-19	2023-08-11	23	3.28571	4	4	su
Hongling	017418	no	male	2023-07-20	2023-08-11	22	3.14286	4	4	su
Hongling	017813	no	famale	2023-07-16	2023-08-11	26	3.71429	4	4	su
Hongling	017412	no	famale	2023-07-19	2023-08-11	23	3.28571	4	4	su
Hongling	017414	no	famale	2023-07-16	2023-08-11	26	3.71429	4	4	su
Hongling	017931	no	famale	2023-07-14	2023-08-11	28	4	4	4	su
Hongling	017416	no	famale	2023-06-17	2023-08-11	55	7.85714	8	8	su
Hongling	017923	no	famale	2023-06-22	2023-08-11	50	7.14286	8	8	su
Hongling	017921	no	famale	2023-06-19	2023-08-11	53	7.57143	8	8	su
Hongling	017404	no	famale	2023-06-16	2023-08-11	56	8	8	8	su
Hongling	017406	no	male	2023-06-20	2023-08-11	52	7.42857	8	8	su
Hongling	017917	no	male	2023-06-18	2023-08-11	54	7.71429	8	8	su
Hongling	017408	no	famale	2023-06-21	2023-08-11	51	7.28571	8	8	su
Hongling	017402	no	famale	2023-06-16	2023-08-11	56	8	8	8	su
Hongling	017480	no	famale	2023-06-19	2023-08-11	53	7.57143	8	8	su
Hongling	017470	no	famale	2023-06-22	2023-08-11	50	7.14286	8	8	su
Hongling	017903	no	famale	2023-06-18	2023-08-11	54	7.71429	8	8	su
Hongling	017905	no	famale	2023-06-21	2023-08-11	51	7.28571	8	8	su
Hongling	017909	no	famale	2023-06-17	2023-08-11	55	7.85714	8	8	su
Hongling	017478	no	famale	2023-05-20	2023-08-09	81	11.5714	12	12	su
Hongling	017985	no	famale	2023-06-20	2023-08-11	52	7.42857	8	8	su
Hongling	017987	no	famale	2023-06-19	2023-08-11	53	7.57143	8	8	su
Hongling	017490	no	famale	2023-06-16	2023-08-11	56	8	8	8	su
Hongling	017472	no	male	2023-06-22	2023-08-11	50	7.14286	8	8	su
Hongling	017474	no	famale	2023-06-18	2023-08-11	54	7.71429	8	8	su
Hongling	017989	no	famale	2023-06-21	2023-08-11	51	7.28571	8	8	su
Hongling	017484	no	famale	2023-06-19	2023-08-11	53	7.57143	8	8	su
Hongling	017466	no	famale	2023-06-20	2023-08-11	52	7.42857	8	8	su
Hongling	017500	no	male	2023-06-18	2023-08-11	54	7.71429	8	8	su
Hongling	017981	no	male	2023-06-21	2023-08-11	51	7.28571	8	8	su
Hongling	017965	no	famale	2023-06-16	2023-08-11	56	8	8	8	su
Hongling	017967	no	famale	2023-05-17	2023-08-09	84	12	12	12	su
Hongling	017494	no	famale	2023-06-22	2023-08-11	50	7.14286	8	8	su
Hongling	246256	no	famale	2024-02-25	2024-03-07	11	1.57143	2	2	sp
Hongling	017815	no	male	2024-02-03	2024-03-07	33	4.71429	5	8	sp
Hongling	019820	no	famale	2024-01-22	2024-03-07	45	6.42857	7	8	sp
Hongling	246200	no	famale	2024-02-03	2024-03-07	33	4.71429	5	8	sp
Hongling	017759	no	male	2024-02-19	2024-03-07	17	2.42857	3	4	sp
Hongling	246214	no	famale	2024-02-09	2024-03-07	27	3.85714	4	4	sp
Hongling	246212	no	famale	2024-02-09	2024-03-07	27	3.85714	4	4	sp
Hongling	246224	no	famale	2024-02-14	2024-03-07	22	3.14286	4	4	sp
Hongling	246216	no	famale	2024-02-10	2024-03-07	26	3.71429	4	4	sp
Hongling	019495	no	male	2024-02-15	2024-03-07	21	3	3	4	sp
Hongling	017745	no	male	2024-02-16	2024-03-07	20	2.85714	3	4	sp
Hongling	019816	no	male	2024-01-13	2024-03-07	54	7.71429	8	8	sp
Hongling	019824	no	famale	2024-01-27	2024-03-07	40	5.71429	6	8	sp
Hongling	026202	no	famale	2024-01-27	2024-03-07	40	5.71429	6	8	sp
Hongling	019823	no	famale	2024-01-30	2024-03-07	37	5.28571	6	8	sp
Hongling	017779	no	male	2024-02-23	2024-03-07	13	1.85714	2	2	sp
Hongling	017741	no	male	2024-02-16	2024-03-07	20	2.85714	3	4	sp
Hongling	017753	no	male	2024-02-19	2024-03-07	17	2.42857	3	4	sp
Hongling	019491	no	male	2024-02-13	2024-03-07	23	3.28571	4	4	sp
Hongling	017763	no	male	2024-02-20	2024-03-07	16	2.28571	3	4	sp
Hongling	017761	no	male	2024-02-20	2024-03-07	16	2.28571	3	4	sp
Hongling	246252	no	famale	2024-02-23	2024-03-07	13	1.85714	2	2	sp
Hongling	246240	no	famale	2024-02-20	2024-03-07	16	2.28571	3	4	sp
Hongling	246244	no	famale	2024-02-21	2024-03-07	15	2.14286	3	4	sp
Hongling	264234	no	famale	2024-02-22	2024-03-07	14	2	2	2	sp
Hongling	246208	no	famale	2024-02-07	2024-03-07	29	4.14286	5	8	sp
Hongling	246230	no	famale	2024-02-15	2024-03-07	21	3	3	4	sp
Hongling	246250	no	famale	2024-02-22	2024-03-07	14	2	2	2	sp
Hongling	246263	no	famale	2024-02-27	2024-03-07	9	1.28571	2	2	sp
Hongling	017765	no	male	2024-02-21	2024-03-07	15	2.14286	3	4	sp
Hongling	246218	no	famale	2024-02-10	2024-03-07	26	3.71429	4	4	sp
Hongling	017747	no	male	2024-02-18	2024-03-07	18	2.57143	3	4	sp
Hongling	017799	no	male	2024-03-01	2024-03-07	6	0.857143	1	2	sp
Hongling	246266	no	male	2024-02-28	2024-03-07	8	1.14286	2	2	sp
Hongling	017791	no	male	2024-02-29	2024-03-07	7	1	1	2	sp
Hongling	241803	no	male	2024-03-02	2024-03-07	5	0.714286	1	2	sp
Hongling	246268	no	famale	2024-03-01	2024-03-07	6	0.857143	1	2	sp
Hongling	017751	no	male	2024-02-18	2024-03-07	18	2.57143	3	4	sp
Hongling	017749	no	male	2024-02-18	2024-03-07	18	2.57143	3	4	sp
Hongling	017789	no	male	2024-02-29	2024-03-07	7	1	1	2	sp
Hongling	241805	no	male	2024-03-03	2024-03-07	4	0.571429	1	2	sp
Hongling	017785	no	male	2024-02-25	2024-03-07	11	1.57143	2	2	sp
Hongling	246280	no	famale	2024-03-03	2024-03-07	4	0.571429	1	2	sp
Hongling	241081	no	male	2024-03-01	2024-03-07	6	0.857143	1	2	sp
Hongling	017783	no	male	2024-02-25	2024-03-07	11	1.57143	2	2	sp
Hongling	017787	no	male	2024-02-27	2024-03-07	9	1.28571	2	2	sp
Hongling	246274	no	famale	2024-03-02	2024-03-07	5	0.714286	1	2	sp
Hongling	017793	no	male	2024-02-29	2024-03-07	7	1	1	2	sp
Hongling	246284	no	famale	2024-03-03	2024-03-07	4	0.571429	1	2	sp
Hongling	241819	no	male	2024-03-06	2024-03-07	1	0.142857	1	2	sp
Hongling	246278	no	famale	2024-03-03	2024-03-07	4	0.571429	1	2	sp
Hongling	017819	no	male	2024-02-12	2024-03-07	24	3.42857	4	4	sp
Hongling	246270	no	famale	2024-03-02	2024-03-07	5	0.714286	1	2	sp
Hongling	246271	no	famale	2024-03-02	2024-03-07	5	0.714286	1	2	sp
Hongling	241815	no	male	2024-03-05	2024-03-07	2	0.285714	1	2	sp
Hongling	241813	no	male	2024-03-05	2024-03-07	2	0.285714	1	2	sp
Hongling	246272	no	famale	2024-03-02	2024-03-07	5	0.714286	1	2	sp
Hongling	246292	no	famale	2024-03-06	2024-03-07	1	0.142857	1	2	sp
Hongling	246290	no	famale	2024-03-05	2024-03-07	2	0.285714	1	2	sp
Hongling	246286	no	famale	2024-03-05	2024-03-07	2	0.285714	1	2	sp
Hongling	241807	no	male	2024-03-05	2024-03-07	2	0.285714	1	2	sp
Hongling	246276	no	famale	2024-03-03	2024-03-07	4	0.571429	1	2	sp
Hongling	246288	no	famale	2024-03-05	2024-03-07	2	0.285714	1	2	sp
Hongling	017795	no	male	2024-02-29	2024-03-07	7	1	1	2	sp
Hongling	246262	no	famale	2024-02-26	2024-03-07	10	1.42857	2	2	sp
Hongling	017781	no	male	2024-02-23	2024-03-07	13	1.85714	2	2	sp
Hongling	246238	no	male	2024-02-19	2024-03-07	17	2.42857	3	4	sp
Hongling	246254	no	famale	2024-02-24	2024-03-07	12	1.71429	2	2	sp
Hongling	246226	no	famale	2024-02-15	2024-03-07	21	3	3	4	sp
Hongling	246220	no	famale	2024-02-11	2024-03-07	25	3.57143	4	4	sp
Hongling	019822	no	male	2024-02-16	2024-03-07	20	2.85714	3	4	sp
Hongling	019830	no	famale	2024/02/02	2024-03-07	34	4.85714	5	8	sp
Hongling	017743	no	male	2024/02/16	2024-03-07	20	2.85714	3	4	sp
Hongling	246228	no	famale	2024/02/15	2024-03-07	21	3	3	4	sp
Hongling	019497	no	male	2024/02/15	2024-03-07	21	3	3	4	sp
Hongling	019826	no	famale	2024/01/30	2024-03-07	37	5.28571	6	8	sp
Hongling	246210	no	famale	2024/02/09	2024-03-07	27	3.85714	4	4	sp
Hongling	019818	no	famale	2024/01/22	2024-03-07	45	6.42857	7	8	sp
Hongling	246258	no	famale	2024/02/25	2024-03-07	11	1.57143	2	2	sp
Hongling	246222	no	famale	2024/02/18	2024-03-07	18	2.57143	3	4	sp
Hongling	017817	no	male	2024/02/09	2024-03-07	27	3.85714	4	4	sp
Hongling	246260	no	famale	2024/02/26	2024-03-07	10	1.42857	2	2	sp
Hongling	017757	no	male	2024/02/19	2024-03-07	17	2.42857	3	4	sp
Hongling	246232	no	famale	2024/02/17	2024-03-07	19	2.71429	3	4	sp
Hongling	246264	no	famale	2024/02/27	2024-03-07	9	1.28571	2	2	sp
Hongling	019493	no	male	2024/02/14	2024-03-07	22	3.14286	4	4	sp
Hongling	246242	no	famale	2024/02/20	2024-03-07	16	2.28571	3	4	sp
Hongling	017777	no	male	2024/02/23	2024-03-07	13	1.85714	2	2	sp
Hongling	017771	no	male	2024/02/22	2024-03-07	14	2	2	2	sp
Hongling	017773	no	male	2024/02/22	2024-03-07	14	2	2	2	sp
Hongling	246204	no	famale	2024/02/05	2024-03-07	31	4.42857	5	8	sp
Hongling	241811	no	male	2024/03/05	2024-03-07	2	0.285714	1	2	sp
Hongling	246248	no	famale	2024/02/22	2024-03-07	14	2	2	2	sp
Hongling	017775	no	male	2024/02/22	2024-03-07	14	2	2	2	sp
Hongling	246282	no	famale	2024/03/03	2024-03-07	4	0.571429	1	2	sp
Wuli	244414	no	famale	2024/02/11	2024-03-07	25	3.57143	4	4	sp
Wuli	018097	no	male	2024/02/19	2024-03-07	17	2.42857	3	4	sp
Wuli	244452	no	famale	2024/02/16	2024-03-07	20	2.85714	3	4	sp
Wuli	244422	no	famale	2024/02/11	2024-03-07	25	3.57143	4	4	sp
Wuli	244409	no	famale	2024/02/10	2024-03-07	26	3.71429	4	4	sp
Wuli	243008	no	famale	2024-01-31	2024-03-07	36	5.14286	6	8	sp
Wuli	019982	no	famale	2024/01/30	2024-03-07	37	5.28571	6	8	sp
Wuli	019116	no	famale	2024/01/24	2024-03-07	43	6.14286	7	8	sp
Wuli	019198	no	famale	2024/01/30	2024-03-07	37	5.28571	6	8	sp
Wuli	243054	no	male	2024/02/02	2024-03-07	34	4.85714	5	8	sp
Wuli	019168	no	famale	2024/01/28	2024-03-07	39	5.57143	6	8	sp
Wuli	243024	no	famale	2024/01/31	2024-03-07	36	5.14286	6	8	sp
Wuli	243116	yes	famale	2024/02/04	2024-03-07	32	4.57143	5	8	sp
Wuli	243088	no	famale	2024/02/03	2024-03-07	33	4.71429	5	8	sp
Wuli	019174	no	famale	2024/01/29	2024-03-07	38	5.42857	6	8	sp
Wuli	243027	no	famale	2024/02/01	2024-03-07	35	5	5	8	sp
Wuli	243110	no	famale	2024/02/04	2024-03-07	32	4.57143	5	8	sp
Wuli	018093	no	male	2024/02/10	2024-03-07	26	3.71429	4	4	sp
Wuli	244434	no	famale	2024/02/14	2024-03-07	22	3.14286	4	4	sp
Wuli	243180	no	famale	2024/02/08	2024-03-07	28	4	4	4	sp
Wuli	243124	no	famale	2024/02/05	2024-03-07	31	4.42857	5	8	sp
Wuli	243092	yes	famale	2024/02/03	2024-03-07	33	4.71429	5	8	sp
Wuli	243182	no	famale	2024/02/08	2024-03-07	28	4	4	4	sp
Wuli	243138	no	famale	2024/02/06	2024-03-07	30	4.28571	5	8	sp
Wuli	242001	no	male	2024/02/19	2024-03-07	17	2.42857	3	4	sp
Wuli	243178	no	famale	2024/02/08	2024-03-07	28	4	4	4	sp
Wuli	244432	no	famale	2024/02/14	2024-03-07	22	3.14286	4	4	sp
Wuli	243154	no	famale	2024/02/07	2024-03-07	29	4.14286	5	8	sp
Wuli	243078	no	famale	2024/02/03	2024-03-07	33	4.71429	5	8	sp
Wuli	019010	no	famale	2024/01/17	2024-03-07	50	7.14286	8	8	sp
Wuli	019038	no	famale	2024/01/19	2024-03-07	48	6.85714	7	8	sp
Wuli	019880	no	famale	2023-12-18	2024-03-07	80	11.4286	12	12	sp
Wuli	243028	no	famale	2024/02/01	2024-03-07	35	5	5	8	sp
Wuli	243104	yes	famale	2024/02/04	2024-03-07	32	4.57143	5	8	sp
Wuli	242007	no	male	2024/02/19	2024-03-07	17	2.42857	3	4	sp
Wuli	244458	no	famale	2024/02/16	2024-03-07	20	2.85714	3	4	sp
Wuli	243126	no	famale	2024/02/05	2024-03-07	31	4.42857	5	8	sp
Wuli	244426	no	famale	2024/02/13	2024-03-07	23	3.28571	4	4	sp
Wuli	018085	no	male	2024/02/07	2024-03-07	29	4.14286	5	8	sp
Wuli	243144	no	famale	2024/02/06	2024-03-07	30	4.28571	5	8	sp
Wuli	243143	no	male	2024/02/06	2024-03-07	30	4.28571	5	8	sp
Wuli	243166	no	famale	2024/02/07	2024-03-07	29	4.14286	5	8	sp
Wuli	242025	yes	male	2024/02/16	2024-03-07	20	2.85714	3	4	sp
Wuli	242003	no	male	2024/02/19	2024-03-07	17	2.42857	3	4	sp
Wuli	243174	no	famale	2024/02/08	2024-03-07	28	4	4	4	sp
Wuli	243162	no	famale	2024/02/07	2024-03-07	29	4.14286	5	8	sp
Wuli	243136	yes	famale	2024/02/06	2024-03-07	30	4.28571	5	8	sp
Wuli	242009	no	male	2024/02/19	2024-03-07	17	2.42857	3	4	sp
Wuli	244408	no	famale	2024/02/10	2024-03-07	26	3.71429	4	4	sp
Wuli	019092	no	famale	2024/01/23	2024-03-07	44	6.28571	7	8	sp
Tieshi	017831	no	male	2024/02/11	2024-03-07	25	3.57143	4	4	sp
Tieshi	018992	yes	famale	2024/02/19	2024-03-07	17	2.42857	3	4	sp
Tieshi	240628	no	famale	2024/02/23	2024-03-07	13	1.85714	2	2	sp
Tieshi	018970	yes	famale	2024/02/19	2024-03-07	17	2.42857	3	4	sp
Tieshi	240606	no	famale	2024/02/19	2024-03-07	17	2.42857	3	4	sp
Tieshi	240626	no	famale	2024/02/22	2024-03-07	14	2	2	2	sp
Tieshi	018652	yes	famale	2024/01/18	2024-03-07	49	7	7	8	sp
Tieshi	018704	no	famale	2024/01/25	2024-03-07	42	6	6	8	sp
Tieshi	018994	no	famale	2024/02/19	2024-03-07	17	2.42857	3	4	sp
Tieshi	018966	yes	famale	2024/02/07	2024-03-07	29	4.14286	5	8	sp
Tieshi	017857	no	male	2024/02/22	2024-03-07	14	2	2	2	sp
Tieshi	017839	yes	male	2024/02/17	2024-03-07	19	2.71429	3	4	sp
Tieshi	018976	no	famale	2024/02/19	2024-03-07	17	2.42857	3	4	sp
Tieshi	017853	no	male	2024/02/21	2024-03-07	15	2.14286	3	4	sp
Tieshi	018988	no	famale	2024/02/19	2024-03-07	17	2.42857	3	4	sp
Tieshi	017841	no	male	2024/02/19	2024-03-07	17	2.42857	3	4	sp
Tieshi	019856	yes	famale	2024/02/19	2024-03-07	17	2.42857	3	4	sp
Tieshi	018644	yes	famale	2024/01/17	2024-03-07	50	7.14286	8	8	sp
Tieshi	240604	yes	famale	2024/02/19	2024-03-07	17	2.42857	3	4	sp
Tieshi	018982	no	famale	2024/02/19	2024-03-07	17	2.42857	3	4	sp
Tieshi	018719	no	famale	2024/01/27	2024-03-07	40	5.71429	6	8	sp
Tieshi	017887	yes	male	2024/01/27	2024-03-07	40	5.71429	6	8	sp
Tieshi	018718	no	male	2024/01/27	2024-03-07	40	5.71429	6	8	sp
Tieshi	018612	yes	famale	2024/01/10	2024-03-07	57	8.14286	9	12	sp
Tieshi	017881	no	male	2024/01/24	2024-03-07	43	6.14286	7	8	sp
Tieshi	240608	no	famale	2024/02/19	2024-03-07	17	2.42857	3	4	sp
Tieshi	019850	yes	famale	2024/02/19	2024-03-07	17	2.42857	3	4	sp
Tieshi	018676	yes	famale	2024/01/22	2024-03-07	45	6.42857	7	8	sp
Tieshi	018650	no	famale	2024/01/18	2024-03-07	49	7	7	8	sp
Tieshi	018662	no	famale	2024/01/20	2024-03-07	47	6.71429	7	8	sp
Tieshi	018702	no	famale	2024/01/25	2024-03-07	42	6	6	8	sp
Tieshi	018968	yes	famale	2024/02/19	2024-03-07	17	2.42857	3	4	sp
Tieshi	018696	yes	famale	2024/01/24	2024-03-07	43	6.14286	7	8	sp
Tieshi	018654	yes	famale	2024/01/19	2024-03-07	48	6.85714	7	8	sp
Tieshi	018668	yes	famale	2024/01/21	2024-03-07	46	6.57143	7	8	sp
Tieshi	018703	no	famale	2024/01/25	2024-03-07	42	6	6	8	sp
Tieshi	018645	yes	famale	2024/01/18	2024-03-07	49	7	7	8	sp
Tieshi	018698	no	famale	2024/01/25	2024-03-07	42	6	6	8	sp
Tieshi	018706	yes	famale	2024/01/25	2024-03-07	42	6	6	8	sp
Tieshi	018646	no	famale	2024/01/18	2024-03-07	49	7	7	8	sp
Tieshi	018658	yes	famale	2024/01/19	2024-03-07	48	6.85714	7	8	sp
Tieshi	018632	yes	famale	2024/01/16	2024-03-07	51	7.28571	8	8	sp
Tieshi	018660	yes	famale	2024/01/19	2024-03-07	48	6.85714	7	8	sp
Tieshi	018648	no	famale	2024/01/18	2024-03-07	49	7	7	8	sp
Tieshi	017879	no	male	2024/01/22	2024-03-07	45	6.42857	7	8	sp
Tieshi	017883	no	male	2024/01/24	2024-03-07	43	6.14286	7	8	sp
Tieshi	018638	no	famale	2024/01/17	2024-03-07	50	7.14286	8	8	sp
Tieshi	017877	yes	male	2024/01/19	2024-03-07	48	6.85714	7	8	sp
Tieshi	018712	no	famale	2024/01/26	2024-03-07	41	5.85714	6	8	sp
Tieshi	018690	no	famale	2024/01/24	2024-03-07	43	6.14286	7	8	sp
Tieshi	017882	yes	male	2024/01/24	2024-03-07	43	6.14286	7	8	sp
Tieshi	018640	yes	famale	2024/01/17	2024-03-07	50	7.14286	8	8	sp
Tieshi	018674	yes	famale	2024/01/22	2024-03-07	45	6.42857	7	8	sp
Tieshi	018628	yes	famale	2024/01/15	2024-03-07	52	7.42857	8	8	sp
Tieshi	018744	no	famale	2024/01/29	2024-03-07	38	5.42857	6	8	sp
Tieshi	018610	yes	famale	2024/01/10	2024-03-07	57	8.14286	9	12	sp
Tieshi	018661	yes	famale	2024/01/19	2024-03-07	48	6.85714	7	8	sp
Tieshi	018734	yes	famale	2024/01/29	2024-03-07	38	5.42857	6	8	sp
Tieshi	018672	no	famale	2024/01/21	2024-03-07	46	6.57143	7	8	sp
Tieshi	018722	yes	famale	2024/01/27	2024-03-07	40	5.71429	6	8	sp
Tieshi	018782	no	famale	2024/02/01	2024-03-07	35	5	5	8	sp
Tieshi	018742	no	famale	2024/01/29	2024-03-07	38	5.42857	6	8	sp
Tieshi	018786	no	male	2024/02/01	2024-03-07	35	5	5	8	sp
Tieshi	018768	no	famale	2024/01/30	2024-03-07	37	5.28571	6	8	sp
Tieshi	018730	no	famale	2024/01/28	2024-03-07	39	5.57143	6	8	sp
Tieshi	018770	no	famale	2024/01/31	2024-03-07	36	5.14286	6	8	sp
Tieshi	82-1018754	no	famale	2024/01/28	2024-03-07	39	5.57143	6	8	sp
Tieshi	017889	no	male	2024/01/28	2024-03-07	39	5.57143	6	8	sp
Tieshi	018762	no	famale	2024/01/30	2024-03-07	37	5.28571	6	8	sp
Tieshi	018176	no	famale	2023-12-14	2024-03-07	84	12	12	12	sp
Tieshi	018766	yes	famale	2024/01/30	2024-03-07	37	5.28571	6	8	sp
Tieshi	017821	yes	male	2024/02/05	2024-03-07	31	4.42857	5	8	sp
Tieshi	018798	yes	famale	2024/02/02	2024-03-07	34	4.85714	5	8	sp
Tieshi	018918	no	famale	2024/02/03	2024-03-07	33	4.71429	5	8	sp
Tieshi	018788	no	famale	2024/02/01	2024-03-07	35	5	5	8	sp
Tieshi	018944	no	famale	2024/02/06	2024-03-07	30	4.28571	5	8	sp
Tieshi	018940	no	famale	2024/02/05	2024-03-07	31	4.42857	5	8	sp
Tieshi	018934	no	famale	2024/02/04	2024-03-07	32	4.57143	5	8	sp
Tieshi	018924	yes	famale	2024/02/03	2024-03-07	33	4.71429	5	8	sp
Tieshi	018797	no	famale	2024/02/01	2024-03-07	35	5	5	8	sp
Tieshi	018752	no	famale	2024/01/30	2024-03-07	37	5.28571	6	8	sp
Tieshi	018110	no	famale	2023-12-19	2024-03-07	79	11.2857	12	12	sp
Tieshi	019848	no	famale	2024/02/19	2024-03-07	17	2.42857	3	4	sp
Tieshi	018800	no	famale	2024/02/02	2024-03-07	34	4.85714	5	8	sp
Tieshi	018794	yes	famale	2024/02/02	2024-03-07	34	4.85714	5	8	sp
Tieshi	018901	no	famale	2024/02/03	2024-03-07	33	4.71429	5	8	sp
Tieshi	018960	no	famale	2024/02/07	2024-03-07	29	4.14286	5	8	sp
Tieshi	018908	yes	famale	2024/02/03	2024-03-07	33	4.71429	5	8	sp
Tieshi	017897	yes	male	2024/02/03	2024-03-07	33	4.71429	5	8	sp
Tieshi	018738	yes	famale	2024/01/29	2024-03-07	38	5.42857	6	8	sp
Tieshi	018962	yes	famale	2024/02/07	2024-03-07	29	4.14286	5	8	sp
Tieshi	018920	yes	famale	2024/02/03	2024-03-07	33	4.71429	5	8	sp
Tieshi	018904	yes	famale	2024/02/03	2024-03-07	33	4.71429	5	8	sp
Tieshi	018750	no	famale	2024/01/30	2024-03-07	37	5.28571	6	8	sp
Tieshi	018964	no	famale	2024/02/07	2024-03-07	29	4.14286	5	8	sp
Tieshi	018957	yes	famale	2024/02/07	2024-03-07	29	4.14286	5	8	sp
Tieshi	018922	no	famale	2024/02/03	2024-03-07	33	4.71429	5	8	sp
Tieshi	018916	no	famale	2024/02/03	2024-03-07	33	4.71429	5	8	sp
Tieshi	018950	no	famale	2024/02/06	2024-03-07	30	4.28571	5	8	sp
Tieshi	018958	yes	famale	2024/02/07	2024-03-07	29	4.14286	5	8	sp
Tieshi	018959	yes	famale	2024/02/07	2024-03-07	29	4.14286	5	8	sp
Tieshi	017893	no	male	2024/01/31	2024-03-07	36	5.14286	6	8	sp
Guanxin	245500	no	famale	2024/02/18	2024-03-07	18	2.57143	3	4	sp
Guanxin	245508	no	famale	2024/02/19	2024-03-07	17	2.42857	3	4	sp
Guanxin	245484	no	famale	2024/02/16	2024-03-07	20	2.85714	3	4	sp
Guanxin	245442	no	famale	2024/02/12	2024-03-07	24	3.42857	4	4	sp
Guanxin	240207	no	male	2024/03/02	2024-03-07	5	0.714286	1	2	sp
Guanxin	240885	no	male	2024/02/20	2024-03-07	16	2.28571	3	4	sp
Guanxin	245487	no	famale	2024/02/17	2024-03-07	19	2.71429	3	4	sp
Guanxin	245432	no	famale	2024/02/12	2024-03-07	24	3.42857	4	4	sp
Guanxin	245466	no	famale	2024/02/12	2024-03-07	24	3.42857	4	4	sp
Wuli	019036	no	famale	2024/01/19	2024-03-07	48	6.85714	7	8	sp
Wuli	019886	no	famale	2024/01/11	2024-03-07	56	8	8	8	sp
Wuli	019994	no	famale	2024/01/31	2024-03-07	36	5.14286	6	8	sp
Wuli	019130	no	famale	2024/01/25	2024-03-07	42	6	6	8	sp
Wuli	244558	no	male	2024/02/25	2024-03-07	11	1.57143	2	2	sp
Wuli	019012	no	famale	2024/01/18	2024-03-07	49	7	7	8	sp
Wuli	242083	yes	male	2024/02/23	2024-03-07	13	1.85714	2	2	sp
Wuli	242049	no	male	2024/02/19	2024-03-07	17	2.42857	3	4	sp
Wuli	244494	no	famale	2024/02/20	2024-03-07	16	2.28571	3	4	sp
Wuli	244554	no	famale	2024/02/25	2024-03-07	11	1.57143	2	2	sp
Wuli	244532	no	famale	2024/02/23	2024-03-07	13	1.85714	2	2	sp
Wuli	244514	no	famale	2024/02/21	2024-03-07	15	2.14286	3	4	sp
Wuli	242092	yes	famale	2024/02/23	2024-03-07	13	1.85714	2	2	sp
Wuli	244500	no	famale	2024/02/20	2024-03-07	16	2.28571	3	4	sp
Wuli	244560	no	famale	2024/02/25	2024-03-07	11	1.57143	2	2	sp
Wuli	019078	no	famale	2024/01/22	2024-03-07	45	6.42857	7	8	sp
Wuli	019110	no	famale	2024/01/23	2024-03-07	44	6.28571	7	8	sp
Wuli	243170	no	famale	2024/02/07	2024-03-07	29	4.14286	5	8	sp
Wuli	243181	no	famale	2024/02/08	2024-03-07	28	4	4	4	sp
Wuli	018091	no	male	2024/02/09	2024-03-07	27	3.85714	4	4	sp
Wuli	244544	no	famale	2024/02/24	2024-03-07	12	1.71429	2	2	sp
Wuli	244498	no	famale	2024/02/20	2024-03-07	16	2.28571	3	4	sp
Wuli	019900	no	famale	2024/01/14	2024-03-07	53	7.57143	8	8	sp
Wuli	019122	no	famale	2024/01/24	2024-03-07	43	6.14286	7	8	sp
Wuli	010188	no	famale	2024/01/16	2024-03-07	51	7.28571	8	8	sp
Wuli	010172	no	famale	2024-01-09	2024-03-07	58	8.28571	9	12	sp
Wuli	019094	no	famale	2024/01/23	2024-03-07	44	6.28571	7	8	sp
Wuli	019030	no	famale	2024/01/19	2024-03-07	48	6.85714	7	8	sp
Wuli	019016	no	famale	2024/01/18	2024-03-07	49	7	7	8	sp
Wuli	242099	yes	male	2024/02/24	2024-03-07	12	1.71429	2	2	sp
Wuli	244574	yes	famale	2024/02/27	2024-03-07	9	1.28571	2	2	sp
Wuli	019748	no	famale	2023-12-16	2024-03-07	82	11.7143	12	12	sp
Wuli	244512	no	famale	2024/02/21	2024-03-07	15	2.14286	3	4	sp
Wuli	019892	no	famale	2024/01/13	2024-03-07	54	7.71429	8	8	sp
Wuli	018047	no	famale	2024/02/21	2024-03-07	15	2.14286	3	4	sp
Wuli	019882	no	famale	2024/01/10	2024-03-07	57	8.14286	9	12	sp
Wuli	016300	no	famale	2023-12-14	2024-03-07	84	12	12	12	sp
Wuli	242173	no	male	2024/03/05	2024-03-07	2	0.285714	1	2	sp
Wuli	245214	no	famale	2024/03/05	2024-03-07	2	0.285714	1	2	sp
Wuli	019108	no	famale	2024/01/23	2024-03-07	44	6.28571	7	8	sp
Wuli	019060	no	famale	2024/01/20	2024-03-07	47	6.71429	7	8	sp
Wuli	019058	no	famale	2024/01/20	2024-03-07	47	6.71429	7	8	sp
Wuli	019032	no	famale	2024/01/19	2024-03-07	48	6.85714	7	8	sp
Gantang	018386	no	famale	2024/01/18	2024-03-07	49	7	7	8	sp
Gantang	014502	yes	famale	2024/01/20	2024-03-07	47	6.71429	7	8	sp
Gantang	019827	yes	male	2024/01/24	2024-03-07	43	6.14286	7	8	sp
Gantang	241704	no	famale	2024/02/21	2024-03-07	15	2.14286	3	4	sp
Gantang	019891	no	male	2024/02/24	2024-03-07	12	1.71429	2	2	sp
Gantang	019887	no	male	2024/02/23	2024-03-07	13	1.85714	2	2	sp
Gantang	014460	no	famale	2024/01/31	2024-03-07	36	5.14286	6	8	sp
Gantang	014454	no	famale	2024/01/30	2024-03-07	37	5.28571	6	8	sp
Gantang	019879	no	male	2024/02/22	2024-03-07	14	2	2	2	sp
Gantang	241658	no	famale	2024/02/15	2024-03-07	21	3	3	4	sp
Gantang	019883	no	male	2024/02/22	2024-03-07	14	2	2	2	sp
Gantang	014101	no	male	2024/02/24	2024-03-07	12	1.71429	2	2	sp
Gantang	019875	no	male	2024/02/21	2024-03-07	15	2.14286	3	4	sp
Gantang	001953	no	male	2023-12-18	2024-03-07	80	11.4286	12	12	sp
Gantang	018384	no	famale	2024/01/16	2024-03-07	51	7.28571	8	8	sp
Gantang	018382	no	famale	2024/01/16	2024-03-07	51	7.28571	8	8	sp
Gantang	241169	no	male	2023-12-16	2024-03-07	82	11.7143	12	12	sp
Gantang	014436	no	famale	2024/01/28	2024-03-07	39	5.57143	6	8	sp
Gantang	241700	no	famale	2024/02/21	2024-03-07	15	2.14286	3	4	sp
Gantang	019877	no	male	2024/02/21	2024-03-07	15	2.14286	3	4	sp
Gantang	241714	yes	famale	2024/02/22	2024-03-07	14	2	2	2	sp
Gantang	241716	no	famale	2024/02/23	2024-03-07	13	1.85714	2	2	sp
Gantang	241672	no	famale	2024/02/16	2024-03-07	20	2.85714	3	4	sp
Gantang	019871	no	male	2024/02/21	2024-03-07	15	2.14286	3	4	sp
Gantang	241644	no	famale	2024/02/12	2024-03-07	24	3.42857	4	4	sp
Gantang	241668	no	male	2024/02/16	2024-03-07	20	2.85714	3	4	sp
Gantang	241722	no	famale	2024/02/24	2024-03-07	12	1.71429	2	2	sp
Gantang	014596	no	famale	2024/01/26	2024-03-07	41	5.85714	6	8	sp
Gantang	241640	no	famale	2024/02/12	2024-03-07	24	3.42857	4	4	sp
Gantang	014538	no	famale	2024/01/23	2024-03-07	44	6.28571	7	8	sp
Gantang	014480	no	famale	2024/02/01	2024-03-07	35	5	5	8	sp
Gantang	014552	yes	famale	2024/01/24	2024-03-07	43	6.14286	7	8	sp
Gantang	014534	no	famale	2024/01/22	2024-03-07	45	6.42857	7	8	sp
Gantang	019867	no	male	2024/02/19	2024-03-07	17	2.42857	3	4	sp
Gantang	014440	no	famale	2024/01/29	2024-03-07	38	5.42857	6	8	sp
Gantang	014414	no	famale	2024/01/27	2024-03-07	40	5.71429	6	8	sp
Gantang	019828	no	famale	2024/01/30	2024-03-07	37	5.28571	6	8	sp
Gantang	019861	no	male	2024/02/18	2024-03-07	18	2.57143	3	4	sp
Gantang	241692	no	famale	2024/02/20	2024-03-07	16	2.28571	3	4	sp
Gantang	014540	no	famale	2024/01/23	2024-03-07	44	6.28571	7	8	sp
Gantang	014574	yes	famale	2024/01/25	2024-03-07	42	6	6	8	sp
Gantang	014546	no	famale	2024/01/23	2024-03-07	44	6.28571	7	8	sp
Gantang	014422	no	famale	2024/01/28	2024-03-07	39	5.57143	6	8	sp
Gantang	019819	yes	male	2024/01/21	2024-03-07	46	6.57143	7	8	sp
Gantang	019845	no	male	2024/02/10	2024-03-07	26	3.71429	4	4	sp
Gantang	241718	no	famale	2024/02/23	2024-03-07	13	1.85714	2	2	sp
Gantang	014582	yes	famale	2024/01/26	2024-03-07	41	5.85714	6	8	sp
Gantang	014544	yes	famale	2024/01/23	2024-03-07	44	6.28571	7	8	sp
Gantang	018396	no	famale	2024/01/19	2024-03-07	48	6.85714	7	8	sp
Gantang	014524	no	famale	2024/01/21	2024-03-07	46	6.57143	7	8	sp
Gantang	18395	no	famale	2024/01/19	2024-03-07	48	6.85714	7	8	sp
Gantang	018374	no	famale	2024/01/14	2024-03-07	53	7.57143	8	8	sp
Gantang	014516	no	famale	2024/01/21	2024-03-07	46	6.57143	7	8	sp
Gantang	014568	no	famale	2024/01/25	2024-03-07	42	6	6	8	sp
Gantang	014530	no	famale	2024/01/22	2024-03-07	45	6.42857	7	8	sp
Gantang	019825	no	male	2024/01/23	2024-03-07	44	6.28571	7	8	sp
Gantang	014525	no	famale	2024/01/21	2024-03-07	46	6.57143	7	8	sp
Gantang	014510	no	famale	2024/01/20	2024-03-07	47	6.71429	7	8	sp
Gantang	014410	no	famale	2024/01/27	2024-03-07	40	5.71429	6	8	sp
Gantang	241724	no	famale	2024/02/24	2024-03-07	12	1.71429	2	2	sp
Gantang	019859	no	male	2024/02/18	2024-03-07	18	2.57143	3	4	sp
Gantang	241624	no	famale	2024/02/07	2024-03-07	29	4.14286	5	8	sp
Gantang	014662	no	famale	2024/01/27	2024-03-07	40	5.71429	6	8	sp
Gantang	014428	no	famale	2024/01/28	2024-03-07	39	5.57143	6	8	sp
Gantang	241721	no	male	2024/02/01	2024-03-07	35	5	5	8	sp
Gantang	014492	no	famale	2024/02/02	2024-03-07	34	4.85714	5	8	sp
Gantang	241694	yes	famale	2024/02/20	2024-03-07	16	2.28571	3	4	sp
Gantang	241710	no	famale	2024/02/22	2024-03-07	14	2	2	2	sp
Gantang	014476	no	famale	2024/02/01	2024-03-07	35	5	5	8	sp
Gantang	014494	no	famale	2024/02/03	2024-03-07	33	4.71429	5	8	sp
Gantang	014442	no	famale	2024/01/29	2024-03-07	38	5.42857	6	8	sp
Gantang	019847	no	male	2024/02/15	2024-03-07	21	3	3	4	sp
Gantang	014481	no	famale	2024/02/01	2024-03-07	35	5	5	8	sp
Gantang	241618	no	famale	2024/02/06	2024-03-07	30	4.28571	5	8	sp
Gantang	014466	no	famale	2024/01/31	2024-03-07	36	5.14286	6	8	sp
Gantang	014446	no	famale	2024/01/29	2024-03-07	38	5.42857	6	8	sp
Gantang	241682	no	famale	2024/02/18	2024-03-07	18	2.57143	3	4	sp
Gantang	241702	no	famale	2024/02/21	2024-03-07	15	2.14286	3	4	sp
Gantang	014404	no	famale	2024/01/27	2024-03-07	40	5.71429	6	8	sp
Gantang	241660	no	famale	2024/02/15	2024-03-07	21	3	3	4	sp
Gantang	019849	no	male	2024/02/15	2024-03-07	21	3	3	4	sp
Gantang	241656	no	famale	2024/02/14	2024-03-07	22	3.14286	4	4	sp
Gantang	019843	no	male	2024/02/10	2024-03-07	26	3.71429	4	4	sp
Gantang	014470	yes	famale	2024/02/01	2024-03-07	35	5	5	8	sp
Gantang	014456	no	famale	2024/01/30	2024-03-07	37	5.28571	6	8	sp
Gantang	241726	no	famale	2024/02/24	2024-03-07	12	1.71429	2	2	sp
Gantang	241650	no	famale	2024/02/14	2024-03-07	22	3.14286	4	4	sp
Gantang	241698	no	famale	2024/02/20	2024-03-07	16	2.28571	3	4	sp
Gantang	014424	no	famale	2024/01/28	2024-03-07	39	5.57143	6	8	sp
Gantang	241690	no	famale	2024/02/20	2024-03-07	16	2.28571	3	4	sp
Gantang	014520	yes	famale	2024/01/21	2024-03-07	46	6.57143	7	8	sp
Gantang	241688	no	famale	2024/02/19	2024-03-07	17	2.42857	3	4	sp
Gantang	019857	no	male	2024/02/18	2024-03-07	18	2.57143	3	4	sp
Gantang	241670	no	famale	2024/02/16	2024-03-07	20	2.85714	3	4	sp
Gantang	019869	no	male	2024/02/20	2024-03-07	16	2.28571	3	4	sp
Gantang	241610	no	famale	2024/02/04	2024-03-07	32	4.57143	5	8	sp
Gantang	241611	no	famale	2024/02/04	2024-03-07	32	4.57143	5	8	sp
Gantang	241676	no	famale	2024/02/17	2024-03-07	19	2.71429	3	4	sp
Gantang	014542	no	famale	2024/01/23	2024-03-07	44	6.28571	7	8	sp
Gantang	014518	no	male	2024/01/21	2024-03-07	46	6.57143	7	8	sp
Guangyindong	017654	yes	famale	2024/01/23	2024-03-07	44	6.28571	7	8	sp
Guangyindong	018914	yes	famale	2024/02/03	2024-03-07	33	4.71429	5	8	sp
Guangyindong	017624	yes	famale	2024/01/22	2024-03-07	45	6.42857	7	8	sp
Guangyindong	016461	no	male	2024/01/22	2024-03-07	45	6.42857	7	8	sp
Guangyindong	018502	no	famale	2024/01/25	2024-03-07	42	6	6	8	sp
Guangyindong	017656	no	famale	2024/01/23	2024-03-07	44	6.28571	7	8	sp
Guangyindong	018504	no	famale	2024/01/25	2024-03-07	42	6	6	8	sp
Guangyindong	017602	no	famale	2024/01/18	2024-03-07	49	7	7	8	sp
Guangyindong	017630	no	famale	2024/01/22	2024-03-07	45	6.42857	7	8	sp
Guangyindong	017648	no	famale	2024/01/22	2024-03-07	45	6.42857	7	8	sp
Guangyindong	017680	no	famale	2024/01/24	2024-03-07	43	6.14286	7	8	sp
Guangyindong	017660	yes	famale	2024/01/23	2024-03-07	44	6.28571	7	8	sp
Guangyindong	017634	no	famale	2024/01/22	2024-03-07	45	6.42857	7	8	sp
Guangyindong	016459	no	male	2024/01/19	2024-03-07	48	6.85714	7	8	sp
Guangyindong	017604	no	famale	2024/01/19	2024-03-07	48	6.85714	7	8	sp
Guangyindong	017626	no	famale	2024/01/22	2024-03-07	45	6.42857	7	8	sp
Guangyindong	018510	no	famale	2024/01/26	2024-03-07	41	5.85714	6	8	sp
Guangyindong	017620	no	famale	2024/01/22	2024-03-07	45	6.42857	7	8	sp
Guangyindong	017661	no	famale	2024/01/23	2024-03-07	44	6.28571	7	8	sp
Guangyindong	017650	no	famale	2024/01/22	2024-03-07	45	6.42857	7	8	sp
Guangyindong	017612	no	famale	2024/01/20	2024-03-07	47	6.71429	7	8	sp
Guangyindong	016457	no	male	2024/01/16	2024-03-07	51	7.28571	8	8	sp
Guangyindong	008918	no	famale	2024/01/14	2024-03-07	53	7.57143	8	8	sp
Guangyindong	017698	no	famale	2024/01/25	2024-03-07	42	6	6	8	sp
Guangyindong	017632	no	famale	2024/01/22	2024-03-07	45	6.42857	7	8	sp
Guangyindong	008930	yes	famale	2024/01/16	2024-03-07	51	7.28571	8	8	sp
Guangyindong	008939	no	famale	2024/01/22	2024-03-07	45	6.42857	7	8	sp
Guangyindong	008934	yes	famale	2024/01/16	2024-03-07	51	7.28571	8	8	sp
Guangyindong	017622	no	famale	2024/01/22	2024-03-07	45	6.42857	7	8	sp
Guangyindong	017618	yes	famale	2024/01/22	2024-03-07	45	6.42857	7	8	sp
Guangyindong	016463	yes	male	2024/01/22	2024-03-07	45	6.42857	7	8	sp
Guangyindong	017606	yes	famale	2024/01/19	2024-03-07	48	6.85714	7	8	sp
Guangyindong	008916	yes	male	2024/01/13	2024-03-07	54	7.71429	8	8	sp
Guangyindong	017694	yes	famale	2024/01/25	2024-03-07	42	6	6	8	sp
Guangyindong	018548	no	famale	2024/01/28	2024-03-07	39	5.57143	6	8	sp
Guangyindong	018594	no	famale	2024/01/31	2024-03-07	36	5.14286	6	8	sp
Guangyindong	241230	no	famale	2024/02/02	2024-03-07	34	4.85714	5	8	sp
Guangyindong	241240	no	famale	2024/02/03	2024-03-07	33	4.71429	5	8	sp
Guangyindong	018582	no	famale	2024/01/30	2024-03-07	37	5.28571	6	8	sp
Guangyindong	018516	no	famale	2024/01/27	2024-03-07	40	5.71429	6	8	sp
Guangyindong	018522	no	famale	2024/01/27	2024-03-07	40	5.71429	6	8	sp
Guangyindong	018538	no	famale	2024/01/28	2024-03-07	39	5.57143	6	8	sp
Guangyindong	018558	no	famale	2024/01/28	2024-03-07	39	5.57143	6	8	sp
Guangyindong	018596	no	famale	2024/01/31	2024-03-07	36	5.14286	6	8	sp
Guangyindong	241244	yes	famale	2024/02/03	2024-03-07	33	4.71429	5	8	sp
Guangyindong	241262	no	famale	2024/02/04	2024-03-07	32	4.57143	5	8	sp
Guangyindong	241218	no	famale	2024/01/31	2024-03-07	36	5.14286	6	8	sp
Guangyindong	241246	no	famale	2024/02/03	2024-03-07	33	4.71429	5	8	sp
Guangyindong	018576	no	male	2024/01/29	2024-03-07	38	5.42857	6	8	sp
Guangyindong	241206	no	famale	2024/02/01	2024-03-07	35	5	5	8	sp
Guangyindong	241264	no	famale	2024/02/04	2024-03-07	32	4.57143	5	8	sp
Guangyindong	018520	no	famale	2024/01/27	2024-03-07	40	5.71429	6	8	sp
Guangyindong	018598	no	famale	2024/01/31	2024-03-07	36	5.14286	6	8	sp
Guangyindong	241222	no	famale	2024/02/01	2024-03-07	35	5	5	8	sp
Guangyindong	018546	no	famale	2024/01/28	2024-03-07	39	5.57143	6	8	sp
Guangyindong	018544	no	famale	2024/01/28	2024-03-07	39	5.57143	6	8	sp
Guangyindong	018584	no	famale	2024/01/30	2024-03-07	37	5.28571	6	8	sp
Guangyindong	241272	no	famale	2024/02/05	2024-03-07	31	4.42857	5	8	sp
Guangyindong	241268	no	famale	2024/02/05	2024-03-07	31	4.42857	5	8	sp
Guangyindong	018568	yes	famale	2024/01/29	2024-03-07	38	5.42857	6	8	sp
Guangyindong	016473	no	male	2024/01/30	2024-03-07	37	5.28571	6	8	sp
Guangyindong	241260	no	famale	2024/02/04	2024-03-07	32	4.57143	5	8	sp
Guangyindong	241266	no	famale	2024/02/04	2024-03-07	32	4.57143	5	8	sp
Guangyindong	241204	no	famale	2024/02/01	2024-03-07	35	5	5	8	sp
Guangyindong	241248	no	famale	2024/02/03	2024-03-07	33	4.71429	5	8	sp
Guangyindong	018550	no	famale	2024/01/28	2024-03-07	39	5.57143	6	8	sp
Guangyindong	018590	no	famale	2024/01/31	2024-03-07	36	5.14286	6	8	sp
Guangyindong	241200	no	famale	2024/02/01	2024-03-07	35	5	5	8	sp
Guangyindong	018534	no	famale	2024/01/28	2024-03-07	39	5.57143	6	8	sp
Guangyindong	241242	no	famale	2024/02/03	2024-03-07	33	4.71429	5	8	sp
Guangyindong	018518	no	famale	2024/01/27	2024-03-07	40	5.71429	6	8	sp
Guangyindong	241250	no	famale	2024/02/03	2024-03-07	33	4.71429	5	8	sp
Guangyindong	018530	no	famale	2024/01/27	2024-03-07	40	5.71429	6	8	sp
Guangyindong	241296	no	famale	2024/02/09	2024-03-07	27	3.85714	4	4	sp
Guangyindong	019401	no	male	2024/02/16	2024-03-07	20	2.85714	3	4	sp
Guangyindong	241286	no	famale	2024/02/08	2024-03-07	28	4	4	4	sp
Guangyindong	019449	no	male	2024/02/22	2024-03-07	14	2	2	2	sp
Guangyindong	244816	no	famale	2024/02/24	2024-03-07	12	1.71429	2	2	sp
Guangyindong	241360	no	famale	2024/02/22	2024-03-07	14	2	2	2	sp
Guangyindong	241356	no	famale	2024/02/21	2024-03-07	15	2.14286	3	4	sp
Guangyindong	241322	no	male	2024/02/17	2024-03-07	19	2.71429	3	4	sp
Guangyindong	019431	no	male	2024/02/19	2024-03-07	17	2.42857	3	4	sp
Guangyindong	016487	no	male	2024/02/09	2024-03-07	27	3.85714	4	4	sp
Guangyindong	241330	no	famale	2024/02/20	2024-03-07	16	2.28571	3	4	sp
Guangyindong	019419	no	male	2024/02/17	2024-03-07	19	2.71429	3	4	sp
Guangyindong	019409	no	male	2024-02-17	2024-03-07	19	2.71429	3	4	sp
Guangyindong	241340	no	famale	2024-02-21	2024-03-07	15	2.14286	3	4	sp
Guangyindong	019427	no	male	2024-02-19	2024-03-07	17	2.42857	3	4	sp
Guangyindong	241294	no	famale	2024-01-30	2024-03-07	37	5.28571	6	4	sp
Guangyindong	244802	no	famale	2024-02-22	2024-03-07	14	2	2	2	sp
Guangyindong	241358	no	famale	2024-02-21	2024-03-07	15	2.14286	3	4	sp
Guangyindong	244808	no	famale	2024-02-24	2024-03-07	12	1.71429	2	2	sp
Guangyindong	241348	no	famale	2024-02-21	2024-03-07	15	2.14286	3	4	sp
Guangyindong	016481	no	male	2024-02-07	2024-03-07	29	4.14286	5	8	sp
Guangyindong	019423.	no	famale	2024-02-21	2024-03-07	15	2.14286	3	4	sp
Guangyindong	241328	no	famale	2024-02-18	2024-03-07	18	2.57143	3	4	sp
Guangyindong	019433	no	male	2024-02-20	2024-03-07	16	2.28571	3	4	sp
Jinbi	017938	no	famale	2024-02-09	2024-03-07	27	3.85714	4	4	sp
Jinbi	017539	no	famale	2024-02-04	2024-03-07	32	4.57143	5	8	sp
Jinbi	019640	no	famale	2024-01-19	2024-03-07	48	6.85714	7	8	sp
Jinbi	017920	no	famale	2024-02-04	2024-03-07	32	4.57143	5	8	sp
Jinbi	017930	no	famale	2024-02-08	2024-03-07	28	4	4	4	sp
Jinbi	019676	no	famale	2024-01-26	2024-03-07	41	5.85714	6	8	sp
Jinbi	019652	no	famale	2024-01-22	2024-03-07	45	6.42857	7	8	sp
Jinbi	019634	no	famale	2024-01-12	2024-03-07	55	7.85714	8	8	sp
Jinbi	017549	no	male	2024-02-13	2024-03-07	23	3.28571	4	4	sp
Jinbi	019672	no	famale	2024-01-26	2024-03-07	41	5.85714	6	8	sp
Jinbi	019666	no	famale	2024-01-24	2024-03-07	43	6.14286	7	8	sp
Jinbi	017939	no	famale	2024-02-10	2024-03-07	26	3.71429	4	4	sp
Jinbi	017940	no	famale	2024-02-09	2024-03-07	27	3.85714	4	4	sp
Jinbi	017904	no	famale	2024-01-31	2024-03-07	36	5.14286	6	8	sp
Jinbi	019670	no	famale	2024-01-26	2024-03-07	41	5.85714	6	8	sp
Jinbi	017952	no	famale	2024-02-11	2024-03-07	25	3.57143	4	4	sp
Jinbi	019686	no	famale	2024-01-28	2024-03-07	39	5.57143	6	8	sp
Jinbi	017919	no	famale	2024-02-05	2024-03-07	31	4.42857	5	8	sp
Jinbi	017908	no	famale	2024-02-01	2024-03-07	35	5	5	8	sp
Jinbi	017948	no	famale	2024-02-11	2024-03-07	25	3.57143	4	4	sp
Jinbi	019688	yes	famale	2024-01-29	2024-03-07	38	5.42857	6	8	sp
Jinbi	017960	no	famale	2024-02-16	2024-03-07	20	2.85714	3	4	sp
Jinbi	019644	yes	famale	2024-01-21	2024-03-07	46	6.57143	7	8	sp
Jinbi	019660	yes	male	2024-01-23	2024-03-07	44	6.28571	7	8	sp
Jinbi	017962	no	famale	2024-02-17	2024-03-07	19	2.71429	3	4	sp
Jinbi	017978	no	famale	2024-02-26	2024-03-07	10	1.42857	2	2	sp
Jinbi	019698	no	famale	2024-01-31	2024-03-07	36	5.14286	6	8	sp
Jinbi	017958	yes	famale	2024-02-13	2024-03-07	23	3.28571	4	4	sp
Jinbi	019674	no	famale	2024-01-26	2024-03-07	41	5.85714	6	8	sp
Jinbi	017922	yes	famale	2024-02-04	2024-03-07	32	4.57143	5	8	sp
Jinbi	017545	yes	male	2024-02-12	2024-03-07	24	3.42857	4	4	sp
Jinbi	017974	no	famale	2024-02-24	2024-03-07	12	1.71429	2	2	sp
Jinbi	017599	no	famale	2024-02-04	2024-03-07	32	4.57143	5	8	sp
Jinbi	017537	no	male	2024-02-01	2024-03-07	35	5	5	8	sp
Jinbi	019692	yes	famale	2024-01-29	2024-03-07	38	5.42857	6	8	sp
Jinbi	019662	no	famale	2024-01-24	2024-03-07	43	6.14286	7	8	sp
Jinbi	017902	no	famale	2024-01-31	2024-03-07	36	5.14286	6	8	sp
Jinbi	017533	no	male	2024-01-21	2024-03-07	46	6.57143	7	8	sp
Jinbi	017563	no	male	2023-12-20	2024-03-07	78	11.1429	12	12	sp
Jinbi	017932	yes	famale	2024-02-08	2024-03-07	28	4	4	4	sp
Jinbi	017954	no	famale	2024-02-12	2024-03-07	24	3.42857	4	4	sp
Jinbi	017551	no	male	2024-02-14	2024-03-07	22	3.14286	4	4	sp
Jinbi	017906	no	famale	2024-01-31	2024-03-07	36	5.14286	6	8	sp
Jinbi	017924	no	famale	2024-02-05	2024-03-07	31	4.42857	5	8	sp
Jinbi	017918	no	famale	2024-02-03	2024-03-07	33	4.71429	5	8	sp
Jinbi	019682	yes	famale	2024-01-27	2024-03-07	40	5.71429	6	8	sp
Jinbi	019690	no	famale	2023-12-19	2024-03-07	79	11.2857	12	12	sp
Jinbi	019648	no	famale	2024-01-21	2024-03-07	46	6.57143	7	8	sp
Jinbi	017912	no	famale	2024-02-02	2024-03-07	34	4.85714	5	8	sp
Jinbi	019756	no	famale	2023-12-14	2024-03-07	84	12	12	12	sp
Jinbi	019684	no	famale	2024-01-27	2024-03-07	40	5.71429	6	8	sp
Jinbi	017547	no	male	2024-02-13	2024-03-07	23	3.28571	4	4	sp
Jinbi	017914	no	famale	2024-02-02	2024-03-07	34	4.85714	5	8	sp
Jinbi	019642	no	famale	2024-01-20	2024-03-07	47	6.71429	7	8	sp
Jinbi	17959	yes	famale	2024-02-13	2024-03-07	23	3.28571	4	4	sp
Jinbi	017942	no	famale	2024-02-10	2024-03-07	26	3.71429	4	4	sp
Jinbi	017916	no	famale	2024-02-03	2024-03-07	33	4.71429	5	8	sp
Jinbi	017956	no	famale	2024-02-14	2024-03-07	22	3.14286	4	4	sp
Jinbi	019656	no	famale	2024-01-22	2024-03-07	45	6.42857	7	8	sp
Jinbi	017934	yes	famale	2024-02-08	2024-03-07	28	4	4	4	sp
Jinbi	017929	no	male	2023-12-20	2024-03-07	78	11.1429	12	12	sp
Jinbi	017926	no	famale	2024-02-06	2024-03-07	30	4.28571	5	8	sp
Jinbi	017915	no	famale	2024-02-02	2024-03-07	34	4.85714	5	8	sp
Jinbi	017538	no	male	2024-02-13	2024-03-07	23	3.28571	4	4	sp
Jinbi	019700	yes	famale	2024-01-31	2024-03-07	36	5.14286	6	8	sp
Jinbi	017544	no	famale	2023-12-17	2024-03-07	81	11.5714	12	12	sp
Jinbi	019536	no	famale	2023-12-20	2024-03-07	78	11.1429	12	12	sp
Jinbi	017946	no	famale	2024-02-10	2024-03-07	26	3.71429	4	4	sp
Jinbi	017543	no	male	2024-01-24	2024-03-07	43	6.14286	7	8	sp
Jinbi	019646	yes	famale	2024-01-21	2024-03-07	46	6.57143	7	8	sp
Jinbi	017950	no	famale	2024-02-11	2024-03-07	25	3.57143	4	4	sp
Jinbi	019650	no	famale	2024-01-21	2024-03-07	46	6.57143	7	8	sp
Jinbi	017910	no	famale	2024-02-01	2024-03-07	35	5	5	8	sp
Jinbi	019678	no	famale	2024-01-27	2024-03-07	40	5.71429	6	8	sp
Jinbi	019668	no	famale	2024-01-24	2024-03-07	43	6.14286	7	8	sp
Jinbi	017535	no	male	2024-02-03	2024-03-07	33	4.71429	5	8	sp
Jinbi	019680	no	famale	2024-01-27	2024-03-07	40	5.71429	6	8	sp
Jinbi	019658	yes	famale	2024-01-23	2024-03-07	44	6.28571	7	8	sp
Jinbi	019664	no	famale	2024-01-24	2024-03-07	43	6.14286	7	8	sp
Jinbi	019654	no	famale	2024-01-22	2024-03-07	45	6.42857	7	8	sp
Jinbi	017944	no	famale	2024-02-10	2024-03-07	26	3.71429	4	4	sp
Jinbi	019694	no	famale	2024-01-29	2024-03-07	38	5.42857	6	8	sp
Jinbi	019645	yes	famale	2024-01-21	2024-03-07	46	6.57143	7	8	sp
Guanxin	244144	no	famale	2024-02-06	2024-03-07	30	4.28571	5	8	sp
Guanxin	244114	no	famale	2024-02-04	2024-03-07	32	4.57143	5	8	sp
Guanxin	244158	no	famale	2024-02-07	2024-03-07	29	4.14286	5	8	sp
Guanxin	244066	no	famale	2024-02-02	2024-03-07	34	4.85714	5	8	sp
Guanxin	244088	no	famale	2024-02-03	2024-03-07	33	4.71429	5	8	sp
Guanxin	019254	no	famale	2024-01-23	2024-03-07	44	6.28571	7	8	sp
Guanxin	019286	no	famale	2024-01-24	2024-03-07	43	6.14286	7	8	sp
Guanxin	018838	no	famale	2024-01-20	2024-03-07	47	6.71429	7	8	sp
Guanxin	018868	no	famale	2024-01-20	2024-03-07	47	6.71429	7	8	sp
Guanxin	018860	no	famale	2024-01-20	2024-03-07	47	6.71429	7	8	sp
Guanxin	019218	no	male	2024-01-22	2024-03-07	45	6.42857	7	8	sp
Guanxin	019288	no	famale	2024-01-24	2024-03-07	43	6.14286	7	8	sp
Guanxin	019289	no	famale	2024-01-20	2024-03-07	47	6.71429	7	8	sp
Guanxin	240961	no	male	2024-02-27	2024-03-07	9	1.28571	2	2	sp
Guanxin	019223	no	famale	2024-01-24	2024-03-07	43	6.14286	7	8	sp
Guanxin	016969	no	male	2024-01-20	2024-03-07	47	6.71429	7	8	sp
Guanxin	018877	no	famale	2024-01-21	2024-03-07	46	6.57143	7	8	sp
Guanxin	019232	no	famale	2024-01-22	2024-03-07	45	6.42857	7	8	sp
Guanxin	019274	no	famale	2024-01-24	2024-03-07	43	6.14286	7	8	sp
Guanxin	017188	no	famale	2024/01/16	2024-03-07	51	7.28571	8	8	sp
Guanxin	019242	no	famale	2024-01-23	2024-03-07	44	6.28571	7	8	sp
Guanxin	240801	no	famale	2024-01-20	2024-03-07	47	6.71429	7	8	sp
Guanxin	018876	no	famale	2024-01-21	2024-03-07	46	6.57143	7	8	sp
Guanxin	019276	no	famale	2024-01-24	2024-03-07	43	6.14286	7	8	sp
Guanxin	018854	no	famale	2024-01-20	2024-03-07	47	6.71429	7	8	sp
Guanxin	017890	no	famale	2024-01-27	2024-03-07	40	5.71429	6	8	sp
Guanxin	019222	no	famale	2024-01-22	2024-03-07	45	6.42857	7	8	sp
Guanxin	016963	no	male	2024-01-19	2024-03-07	48	6.85714	7	8	sp
Guanxin	017836	no	famale	2024-01-26	2024-03-07	41	5.85714	6	8	sp
Guanxin	016987	no	male	2024-01-30	2024-03-07	37	5.28571	6	8	sp
Guanxin	244006	no	famale	2024-01-31	2024-03-07	36	5.14286	6	8	sp
Guanxin	017876	no	famale	2024-01-27	2024-03-07	40	5.71429	6	8	sp
Guanxin	244104	no	male	2024-02-03	2024-03-07	33	4.71429	5	8	sp
Guanxin	019212	no	famale	2024-01-22	2024-03-07	45	6.42857	7	8	sp
Guanxin	244056	no	famale	2024-02-02	2024-03-07	34	4.85714	5	8	sp
Guanxin	240999	no	famale	2024-02-03	2024-03-07	33	4.71429	5	8	sp
Guanxin	240857	no	famale	2024-01-27	2024-03-07	40	5.71429	6	8	sp
Guanxin	017816	no	famale	2024-02-02	2024-03-07	34	4.85714	5	8	sp
Guanxin	017106	no	famale	2024-01-21	2024-03-07	46	6.57143	7	8	sp
Guanxin	240927	no	famale	2024-02-02	2024-03-07	34	4.85714	5	8	sp
Guanxin	245552	no	famale	2023-12-15	2024-03-07	83	11.8571	12	12	sp
Guanxin	245488	no	famale	2024-01-27	2024-03-07	40	5.71429	6	8	sp
Guanxin	245516	no	male	2024-02-13	2024-03-07	23	3.28571	4	4	sp
Guanxin	019906	no	famale	2024-02-02	2024-03-07	34	4.85714	5	8	sp
Guanxin	244080	no	famale	2024-01-20	2024-03-07	47	6.71429	7	8	sp
Guanxin	016981	no	famale	2024-02-13	2024-03-07	23	3.28571	4	4	sp
Guanxin	018894	no	famale	2024-02-10	2024-03-07	26	3.71429	4	4	sp
Guanxin	019228	no	famale	2024-02-03	2024-03-07	33	4.71429	5	8	sp
Guanxin	019282	no	famale	2024-02-14	2024-03-07	22	3.14286	4	4	sp
Guanxin	017884	no	famale	2024-01-22	2024-03-07	45	6.42857	7	8	sp
Guanxin	244108	no	famale	2024-02-08	2024-03-07	28	4	4	4	sp
Guanxin	244026	no	male	2023-12-17	2024-03-07	81	11.5714	12	12	sp
Guanxin	244054	no	famale	2024-02-06	2024-03-07	30	4.28571	5	8	sp
Guanxin	244164	no	famale	2024-02-02	2024-03-07	34	4.85714	5	8	sp
Guanxin	244058	no	male	2024-02-13	2024-03-07	23	3.28571	4	4	sp
Guanxin	240805	no	famale	2024-01-31	2024-03-07	36	5.14286	6	8	sp
Guanxin	240813	no	famale	2023-12-18	2024-03-07	80	11.4286	12	12	sp
Guanxin	245532	no	famale	2023-12-15	2024-03-07	83	11.8571	12	12	sp
Guanxin	018282	no	famale	2024-02-10	2024-03-07	26	3.71429	4	4	sp
Guanxin	240819	no	famale	2024-01-27	2024-03-07	40	5.71429	6	8	sp
Guanxin	245474	no	famale	2024-01-21	2024-03-07	46	6.57143	7	8	sp
Guanxin	019236	no	male	2024-02-11	2024-03-07	25	3.57143	4	4	sp
Guanxin	019244	no	famale	2024-01-21	2024-03-07	46	6.57143	7	8	sp
Guanxin	016056	no	famale	2024-02-01	2024-03-07	35	5	5	8	sp
Guanxin	244038	no	famale	2024-01-27	2024-03-07	40	5.71429	6	8	sp
Guanxin	244132	no	famale	2024-01-24	2024-03-07	43	6.14286	7	8	sp
Guanxin	244048	no	male	2024-02-03	2024-03-07	33	4.71429	5	8	sp
Guanxin	240013	no	famale	2024-01-24	2024-03-07	43	6.14286	7	8	sp
Guanxin	244710	no	famale	2024-01-22	2024-03-07	45	6.42857	7	8	sp
Guanxin	244096	no	famale	2024-02-10	2024-03-07	26	3.71429	4	4	sp
Guanxin	244112	no	famale	2024-01-29	2024-03-07	38	5.42857	6	8	sp
Guanxin	244040	no	famale	2024-01-21	2024-03-07	46	6.57143	7	8	sp
Guanxin	244156	no	famale	2024-02-06	2024-03-07	30	4.28571	5	8	sp
Guanxin	019230	no	famale	2024-02-04	2024-03-07	32	4.57143	5	8	sp
Guanxin	019908	no	famale	2024-02-07	2024-03-07	29	4.14286	5	8	sp
Guanxin	019238	yes	male	2024-02-02	2024-03-07	34	4.85714	5	8	sp
Guanxin	240913	no	famale	2024-02-03	2024-03-07	33	4.71429	5	8	sp
Guanxin	245448	no	famale	2024-01-23	2024-03-07	44	6.28571	7	8	sp
Guanxin	245446	no	famale	2024-01-24	2024-03-07	43	6.14286	7	8	sp
Guanxin	245480	no	famale	2024-01-20	2024-03-07	47	6.71429	7	8	sp
Guanxin	245520	no	famale	2024-01-20	2024-03-07	47	6.71429	7	8	sp
Guanxin	018842	no	famale	2024-01-20	2024-03-07	47	6.71429	7	8	sp
Guanxin	018806	no	famale	2024-01-22	2024-03-07	45	6.42857	7	8	sp
Guanxin	019890	no	famale	2024-01-20	2024-03-07	47	6.71429	7	8	sp
